# Supplementary material for: Performance of cardiopulmonary exercise testing for the prediction of post-operative complications in non cardiopulmonary surgery: A systematic review
Source: PLoS One. 2020 Feb 3;15(2):e0226480. doi: 10.1371/journal.pone.0226480 (PMC6996804; doi:10.1371/journal.pone.0226480)
Supplement: S1 File — (XLSX) [file pone.0226480.s006.xlsx]

## Sheet: Mortality outcomes
Stubbs, Grimes, Ercole: Performance of cardiopulmonary exercise testing for theprediction of post-operative complications in noncardiopulmonary surgery: a systematic review
Supplementary File: Confusion Matrices for calculated performance metrics
Chan: ‘CPET’ (surgeons referral + anaesthetic r/v incl AT <11)						Chan: ‘CPET’ (surgeons referral + anaesthetic r/v)
	CPET +	CPET-	Sensitivity	0.2			CPET +	CPET-	Sensitivity	0.333333
Dead	1	4	Specificity	0.47191		ICU Unplan +	4	8	Specificity	0.463415
Alive	47	42	PPV	0.0208333		ICU Unplan -	44	38	PPV	0.0833333
			NPV	0.913043					NPV	0.826087
			MCC	-0.14729					MCC	-0.135685
			Accuracy	0.457447					Accuracy	0.446809
			F1	0.0377358					F1	0.133333
Source in Paper: Table 2						Source in Paper: Table 2
Hartley, 30 day Mortality v VO2 peak <15						Hartley, 30 day Mortality vVE/VCO2 at AT >42						Hartley, 30 Day Mortality >2 Abnormal CPET values						Hartley 2012, 30 day Mortality v AT of 10.2
	VO2 peak <15	VO2 peak >15	Sensitivity	0.857143			VE/VCO2 >42	VE/VCO2<42	Sensitivity	0.428571			>2 Abnormal	<2 Abnormal	Sensitivity	0.857143			AT < x10.2	AT > 10.2	Sensitivity	0.785714
Dead	12	2	Specificity	0.478803		Dead	6	8	Specificity	0.805486		Dead	12	2	Specificity	0.591022		Dead	11	3	Specificity	0.551122
Alive	209	192	PPV	0.0542986		Alive	78	323	PPV	0.0714286		Alive	164	237	PPV	0.0681818		Alive	180	221	PPV	0.0575916
			NPV	0.989691					NPV	0.975831					NPV	0.991632					NPV	0.986607
			MCC	0.121565					MCC	0.105173					MCC	0.163727					MCC	0.122015
			Accuracy	0.491566					Accuracy	0.792771					Accuracy	0.6					Accuracy	0.559036
			F1	0.102128					F1	0.122449					F1	0.126316					F1	0.107317
Source in Paper: Table 2						Source in Paper: Table 2						Source in Paper: Table 2						Source in Paper: Table 2
Goodyear 30D Mortality (Open repar) (AT<11 incl. Those unable to generate an AT)
	AT<11	AT>11	Sensitivity	0.5
Dead	2	2	Specificity	0.888889
Alive	9	72	PPV	0.181818
Includes sub-maximal. Excludes No-CPET			NPV	0.972973
			MCC	0.24535
			Accuracy	0.870588
			F1	0.266667
Source in paper: Table 4
Older 1993 CVS Mortality						Older 1993 CVS Mortality						Older 1993 CVS Mortality
	AT<11	AT>/=11	Sensitivity	0.909091			AT<11 + isch	AT>/=11 no isch	Sensitivity	0.888889			Ischemia	No ischemia	Sensitivity	0.818182
CVS deaths	10	1	Specificity	0.744318		CVS deaths	8	1	Specificity	0.685714		CVS deaths	9	2	Specificity	0.801136
Alive	45	131	PPV	0.181818		Alive	11	24	PPV	0.421053		Alive	35	141	PPV	0.204545
			NPV	0.992424					NPV	0.96					NPV	0.986014
			MCC	0.337419					MCC	0.467925					MCC	0.343536
			Accuracy	0.754011					Accuracy	0.727273					Accuracy	0.802139
			F1	0.30303					F1	0.571429					F1	0.327273
Source in paper: Table 1						Source in paper: Table 2						Source in paper: Table 2
Wilsion AT</=10.9 mortality						Wilson VE/VCO2 >34 v mortality						Wilson VE/VCO2 >42 v mortality
	AT</=10.9	AT>10.9	Sensitivity	0.888889			VE/Vco2 >34	VE/VCO2 <34	Sensitivity	0.833333			VE/VCO2 >42	VE/VCO2 <42	Sensitivity	0.277778
Dead	16	2	Specificity	0.468034		Dead	15	3	Specificity	0.484922		Dead	5	13	Specificity	0.885404
Alive	441	388	PPV	0.0350109		Alive	427	402	PPV	0.0339367		Alive	95	734	PPV	0.05
			NPV	0.994872					NPV	0.992593					NPV	0.982597
			MCC	0.103275					MCC	0.0918861					MCC	0.0729332
			Accuracy	0.476978					Accuracy	0.492326					Accuracy	0.872491
			F1	0.0673684					F1	0.0652174					F1	0.0847458
Source in paper: Table 2						Source in paper: Table 2						Source in paper: Table 2
Ausania 2012, Mortality v AT of 10.1
	AT < 10.1	AT > 10.1	Sensitivity	0.2
Dead	1	4	Specificity	0.840336
Alive	19	100	PPV	0.05
			NPV	0.961538
			MCC	0.0215735
			Accuracy	0.814516
			F1	0.08
Source in paper: Table 1
Lai Mortality (30 days) + at AT <11						Lai 30D mortality: Unable to get AT v Able to get any AT
	AT<11	AT>11	Sensitivity	0.4			Unable to	Able to (Fit)	Sensitivity	0.444444
Dead	2	3	Specificity	0.718487		Dead	4	5	Specificity	0.915385
Alive	67	171	PPV	0.0289855		Alive	22	238	PPV	0.153846
			NPV	0.982759					NPV	0.979424
			MCC	0.0373032					MCC	0.218985
			Accuracy	0.711934					Accuracy	0.899628
			F1	0.0540541					F1	0.228571
Source in paper: Table 1						Source in paper: Table 1 - Unable to versus all of those who had CPET ('fit + unfit')
McCullough Mortality
	VO2</=15.8	VO2 >/=15.9	Sensitivity	1
Dead	1	0	Specificity	0.666667
Alive	36	72	PPV	0.027027
			NPV	1
			MCC	0.134231
			Accuracy	0.669725
			F1	0.0526316
Source in paper: Table 3 (Equates to First tertile v Second and Third Tertiles of Peak VO2 based on values in text)
Struthers 2008 30-day mortality v AT of 11
	AT < 11	AT > 11	Sensitivity	1
Dead	1	0	Specificity	0.684211
Alive	12	26	PPV	0.076923
			NPV	1
			MCC	0.229416
			Accuracy	0.692308
			F1	0.142857
Source in paper: Page 777 'Surgical Outcomes' Paragraph
Chandrabalan Operative Mortality
	AT<10	AT>/=10	Sensitivity	0.428571
Yes	3	4	Specificity	0.505376
No	46	47	PPV	0.0612245
			NPV	0.921569
			MCC	-0.0337128
			Accuracy	0.5
			F1	0.107143
Prentis AT 12 v mortality
	AT <12	AT >12	Sensitivity	1
Dead	2	0	Specificity	0.58209
Not Dead	28	39	PPV	0.0666667
			NPV	1
			MCC	0.196992
			Accuracy	0.594203
			F1	0.125
Source in paper: Last paragraph prior to discussion on page E16 allows calculation of group sizes, see table in ICU tab for workings
Drummond 2018 Ann R Coll Surg Eng; 100; 515-519
	AT < 9 Post-chemo	AT >9 Post-chemo	Sensitivity	0.285714
Dead	0	1	Specificity	0.821429
Alive	11	30	PPV	0.444444
			NPV	0.69697
			MCC	0.123091
			Accuracy	0.642857
			F1	0.347826
Source in paper: Table 3
NB: Uses post chemotherapy AT
Drummond et al 2018
	AT<11 Post-chemo	AT>11 Post-chemo	Sensitivity	0
Dead	0	1	Specificity	0.414634
Alive	24	17	PPV	0
			NPV	0.944444
			MCC	-0.180334
Source in paper: Table 3			Accuracy	0.404762
NB: Uses post chemotherapy AT			F1	0

## Sheet: Cardiorespiratory
Stubbs, Grimes, Ercole: Performance of cardiopulmonary exercise testing for theprediction of post-operative complications in noncardiopulmonary surgery: a systematic review
Supplementary File: Confusion Matrices for calculated performance metrics
Snowden 2010 AT v Cardiac Comp						Snowden 2010 AT v Pulmonary comp
	AT<10.1	AT>10.1	Sensitivity	0.866667			AT<10.1	AT>10.1	Sensitivity	0.74359
Cardiac +	13	2	Specificity	0.623762		Pulmonary +	29	10	Specificity	0.714286
Cardiac -	38	63	PPV	0.254902		Pulmonary-	22	55	PPV	0.568627
			NPV	0.969231					NPV	0.846154
			MCC	0.331544					MCC	0.435796
			Accuracy	0.655172					Accuracy	0.724138
			F1	0.393939					F1	0.644444
Source in paper: Table 2 - Using POMS domains						Source in paper: Table 2 - Using POMS domains
West BJA 2014 MI/Arrhyhtmia LT </=10.1						West EJSO 2014 Arrhythmia						West BJA: Pneumonia, LT </10.1						West EJSO Pneumonia
	LT</= 10.1	LT>10.1	Sensitivity	0.647059			LT</=10.7	LT>10.7? (table labelled incorrectly)	Sensitivity	1			LT</= 10.1	LT >10.1	Sensitivity	0.833333			LT</=10.7	LT>10.7? (table labelled incorrectly)	Sensitivity	1
Either +	11	6	Specificity	0.554622		Arrhythmia	1	0	Specificity	0.5		Pneumonia	10	2	Specificity	0.564516		Pneumonia	2	0	Specificity	0.521739
Neither	53	66	PPV	0.171875		No Arrhythmia	12	12	PPV	0.0769231		No Pneumonia	54	70	PPV	0.15625		No Pneumonia	11	12	PPV	0.153846
			NPV	0.916667					NPV	1					NPV	0.972222					NPV	1
			MCC	0.133631					MCC	0.196116					MCC	0.226081					MCC	0.283315
			Accuracy	0.566176					Accuracy	0.52					Accuracy	0.588235					Accuracy	0.56
			F1	0.271605					F1	0.142857					F1	0.263158					F1	0.266667
Source in paper: Table 3 - Using POMS domains						Source in paper: Table 4						Source in paper: Table 3						Source in paper: Table 4
Chandrabalan Cardiac Comp (CD III-IV v 0-II))						Chandrabalan Resp Comp (CD III-IV v 0-II))
	AT<10	AT>/=10	Sensitivity	1			AT<10	AT>/=10	Sensitivity	0.571429
Cardiac Comp	1	0	Specificity	0.515152		Resp Comp	4	3	Specificity	0.516129
No Cardiac Comp	48	51	PPV	0.0204082		No Resp Comp	45	48	PPV	0.0816327
			NPV	1					NPV	0.941176
			MCC	0.102534					MCC	0.0446891
			Accuracy	0.52					Accuracy	0.52
			F1	0.04					F1	0.142857
Source in paper: Table 2						Source in paper: Table 2
Ausania: Cardiorespiratory v AT <10.1						Drummond et al 2018						Drummond et al 2018
	AT<10.1	A>10.1	Sensitivity	0.333333
CR+	3	6	Specificity	0.852174			AT<9 Post chemo	AT>9 post chemo	Sensitivity	0.388889			AT<11 post chemo	AT>11 post chemo	Sensitivity	0.611111
CR-	17	98	PPV	0.15		Cardioresp+	7	11	Specificity	0.833333		Cardioresp+	11	7	Specificity	0.458333
			NPV	0.942308		Cardioresp-	4	20	PPV	0.636364		Cardioresp-	13	11	PPV	0.458333
			MCC	0.130858					NPV	0.645161					NPV	0.611111
			Accuracy	0.814516					MCC	0.250122					MCC	0.0694444
			F1	0.206897					Accuracy	0.642857					Accuracy	0.52381
Source in paper: Table 1						Source in paper: Table 3			F1	0.482759		Source in paper: Table 3			F1	0.52381
						NB: Uses post chemotherapy AT						NB: Uses post chemotherapy AT
Forshaw Cardiorespiratory AT </= 11				AT 11
	AT</=11	AT>11	Sensitivity	0.233333
CR+	7	23	Specificity	0.888889
CR-	5	40	PPV	0.583333
			NPV	0.634921
			MCC	0.163326
			Accuracy	0.626667
			F1	0.333333
Source in paper: Table 3
Moyes Cardiopulmonary AT 11						Moyes Cardiopulmonary AT 9
	AT < 11	AT>/11	Sensitivity	0.689655			AT<9	AT>/=9	Sensitivity	0.37931
CR+	20	9	Specificity	0.5		CR+	11	18	Specificity	0.797297
CR-	37	37	PPV	0.350877		CR-	15	59	PPV	0.423077
			NPV	0.804348					NPV	0.766234
			MCC	0.171579					MCC	0.182849
			Accuracy	0.553398					Accuracy	0.679612
			F1	0.465116					F1	0.4
Source in paper: Table 3						Source in paper: Table 3
Nagamatsu et al
	VO2 <800	VO2>800	Sensitivity	0.588235
CP+	10	7	Specificity	0.918919
CP-	6	68	PPV	0.625
			NPV	0.906667
			MCC	0.519266
			Accuracy	0.857143
			F1	0.606061
Source in paper: Figure 2
McCullough Cardiopulmonary
	VO2</=15.8	VO2 >/=15.9	Sensitivity	0.5
Yes	2	2	Specificity	0.666667
No	35	70	PPV	0.0540541
			NPV	0.972222
			MCC	0.0661769
			Accuracy	0.66055
			F1	0.097561
Source in Paper: Table 3
Nugent Cardiopulmonary Peak VO2
	<20	>20	Sensitivity	0.571429
CR+	4	3	Specificity	0.434783
CR-	13	10	PPV	0.235294
			NPV	0.769231
			MCC	0.0053014
			Accuracy	0.466667
			F1	0.333333
Source in paper: Information from Table 1 and 3 (7 individuals with CR comps (incl in individuals pre death) and then denominators in table 3 altered based on type of complications from Table 1)
West et al 2016 Cardiac						West et al 2016 Respiratory
	AT</=11.1	AT >11.1	Sensitivity	0.722222			AT</=11.1	AT >11.1	Sensitivity	0.7625
Comp +	13	5	Specificity	0.60438		Comp +	61	19	Specificity	0.642055
Comp -	271	414	PPV	0.0457746		Comp -	223	400	PPV	0.214789
			NPV	0.988067					NPV	0.954654
			MCC	0.105132					MCC	0.261818
			Accuracy	0.607397					Accuracy	0.655761
			F1	0.0860927					F1	0.335165
Source in Paper: Supplementary material file Table S1						Source in Paper: Supplementary material file Table S1

## Sheet: ICU
Forshaw Unplanned ICU v AT </= 11						Drummond et al 2018
	AT</=11	AT>11	Sensitivity	0.230769
Unplanned ICU	3	10	Specificity	0.854839			AT<9 post chemo	AT>9 post chemo	Sensitivity	0.357143
No ICU	9	53	PPV	0.25		Unplanned ICU+	5	9	Specificity	0.785714
			NPV	0.84127		Unplanned ICU-	6	22	PPV	0.454545
			MCC	0.0883936					NPV	0.709677
			Accuracy	0.746667					MCC	0.153168
			F1	0.24					Accuracy	0.642857
Source in paper: Table 3						Source in paper: Table 3			F1	0.4
						NB: Uses post chemotherapy AT
Chan: ‘CPET’ (surgeons referral + anaesthetic r/v)						Drummond et al 2018
	CPET +	CPET-	Sensitivity	0.333333
ICU Unplan +	4	8	Specificity	0.642857			AT<11 post chemo	AT>11 post chemo	Sensitivity	0.714286
ICU Unplan -	20	36	PPV	0.166667		Unplanned ICU+	10	4	Specificity	0.5
			NPV	0.818182		Unplanned ICU-	14	14	PPV	0.416667
			MCC	-0.0189934					NPV	0.777778
			Accuracy	0.588235					MCC	0.204124
			F1	0.222222		Source in paper: Table 3			Accuracy	0.571429
						NB: Uses post chemotherapy AT			F1	0.526316
Source in paper: Table 2 - excludes those with planned CCU admission
Lai ICU + at AT <11
	AT<11	AT>11	Sensitivity	0.391304
ICU +	9	14	Specificity	0.727273
ICU -	60	160	PPV	0.130435
			NPV	0.91954
			MCC	0.0769798
			Accuracy	0.695473
			F1	0.195652
Source in paper: Table 1
Prentis AT 12 v unplanned ICU
	AT <12	AT >12	Sensitivity	0.6
Unplanned	3	2	Specificity	0.705882
No ICU	15	36	PPV	0.166667
			NPV	0.947368
			MCC	0.186765
			Accuracy	0.696429
			F1	0.26087
Numbers generated from last paragraph column 1 page E16 prior to discussion:
13 planned admissions - 1 in > 12 group, therefore 12 in <12 group
These 12 amount to 40% of the AT <12 group, therefore group = 30
As Total n = 69, AT > 12 group 39
Now exclude elective admissions from each group (12 in AT <12, 1 in AT >12)
Five total unplanned admissions, told that 2 in AT >12 group, therefore 3 in AT <12
